# Supplementary material for: Weight status and obesity-related dietary behaviours among culturally and linguistically diverse (CALD) children in Victoria, Australia
Source: BMC Pediatr. 2019 Dec 23;19:511. doi: 10.1186/s12887-019-1845-4 (PMC6927118; doi:10.1186/s12887-019-1845-4)
Supplement: Supplementary file 1 — Additional file 1: Table S1. Descriptive statistics of Victorian primary school children by CALD background. [file 12887_2019_1845_MOESM1_ESM.xls]

## Sheet: Sheet1
Table 1. Descriptive statistics of Victorian primary school children by CALD background
Characteristic		Total	non-CALD (reference)	European	p	Middle- Eastern	p	Southern Asian	p	Southeast Asian	p	Eastern Asian	p	African	p
n (%)		2407	1703 (70.8)	189 (7.9)		146 (6.1)		119 (4.9)		98 (4.1)		70 (2.9)		82 (3.4)
Age in years (mean ± SD)		11.0 ± 1.1	11.1 ± 1.1	10.9 ± 1.1	0.097	10.9 ± 1.1	0.054	10.7 ± 1.0	0.002	11.1 ± 1.1	0.902	10.9 ± 1.1	0.2	10.7 ± 1.1	0.008
Female (%)		50.2	51.1	45.5	0.145	50.68	0.926	44.5	0.167	52	0.854	52.9	0.771	45.1	0.291
Locality (%)a
	Major city	54.4	41.2	77.3	<0.001	97	<0.001	91.6	<0.001	83.7	<0.001	87.1	<0.001	82.9	<0.001
	Inner regional	37.5	48.6	16.4	<0.001	3.4	<0.000	7.6	<0.001	8.2	<0.001	12.9	<0.001	15.9	<0.001
	Outer regional	8.1	10.2	6.4	0.094	0	<0.001	0.8	0.001	8.2	0.523	0	0.005	1.2	0.008
SEIFA (%)b
	1st quintile (most disadvantaged)	28.7	31.5	29.3	0.548	13.5	<0.001	13.6	<0.001	41.7	0.037	10.3	<0.001	19.2	0.022
	2nd quintile	28	27.9	23.8	0.233	29.8	0.637	38.1	0.018	35.4	0.113	27.9	0.998	12.8	0.003
	3rd quintile	21.2	16.7	28.2	<0.001	42.6	<0.001	29.7	<0.001	12.5	0.286	29.4	0.006	51.3	<0.001
	4th quintile	18.9	21.2	16	0.101	9.2	0.001	13.6	0.047	7.3	0.001	25	0.456	10.3	0.02
	5th quintile (least disadvantaged)	3.3	2.7	2.8	0.004	5	0.133	5.1	<0.001	3.1	0.006	7.4	0.027	6.4	0.06
BMI-z (mean ± SD)		0.7 ± 1.2	0.7 ± 1.2	0.8 ± 1.3	0.195	0.9 ± 1.4	0.009	0.3 ± 1.4	0.002	0.4 ± 1.2	0.07	0.5 ± 1.2	0.396	0.4 ± 1.4	0.044
Overweight/obese (%)c		37.3	36.7	41.5	0.217	53	<0.001	29.9	0.154	28.7	0.116	34.8	0.74	34.2	0.634
Dietary behaviour (%)
	Takeaway ≥1/week	43.4	40.4	45.4	0.185	54.9	0.001	52.1	0.012	58.2	0.001	35.7	0.437	56.8	0.003
	EDNP snacks ≥2/day	28.4	27	31.6	0.184	36.6	0.014	31.1	0.33	30.9	0.395	24.3	0.619	30.9	0.443
	SSB ≥1/day	25.4	25	25.4	0.911	35.4	0.007	18.6	0.12	21.4	0.423	17.1	0.134	36.6	0.019
a = based on the ABS Australian Statistical Geographical Standard Remoteness Structure; b= based on the ABS SEIFA Index of Relative Socioeconomic Disadvantage; c = according to WHO World Health Organisation classification; p-values in bold indicate a statistically significant difference (p<0.05) between CALD or CALD subgroup and reference population (non-CALD), determined using t-test or chi-squa…
